# Supplementary material for: Analysis of Composition, Structure, and Driving Factors of Root-Associated Endophytic Bacterial Communities of the Chinese Medicinal Herb Glycyrrhiza
Source: Biology (Basel). 2025 Jul 15;14(7):856. doi: 10.3390/biology14070856 (PMC12292729; doi:10.3390/biology14070856)
Supplement: Supplementary file 1 [file biology-14-00856-s001.zip]

Archive with 1 entries (1 files):
- biology-3686790-supplementary.pdf
